# Supplementary material for: Emergence of Southern Rice Black-Streaked Dwarf Virus in the Centuries-Old Chinese Yuanyang Agrosystem of Rice Landraces
Source: Viruses. 2019 Oct 25;11(11):985. doi: 10.3390/v11110985 (PMC6893465; doi:10.3390/v11110985)
Supplement: Supplementary file 1 [file viruses-11-00985-s001.zip]

Archive with 1 entries (1 files):
- viruses-612373-SI.jpg
